# Supplementary material for: A novel approach to identify driver genes involved in androgen-independent prostate cancer
Source: Mol Cancer. 2014 May 23;13:120. doi: 10.1186/1476-4598-13-120 (PMC4098713; doi:10.1186/1476-4598-13-120)
Supplement: Additional file 2: Table S1 — Proviral integration sites identified from both in vitro and in vivo androgen-independent samples. The in vitro androgen-independent culture SVM-A led to the identification of 21 unique integration sites. The in vivo androgen-independent subcutaneous (s.c.) tumors led to the identification of 54 unique integration sites. In total, 75 unique integration sites were identified. [file 1476-4598-13-120-S2.xlsx]

## Sheet: In vivo
Expt Type	Tumor	Chr	Position	InGeneName	Closest TSS (<100kb)	Distance	2nd closest TSS (<100kb)	Distance	3rd closest TSS (<100kb)	Distance	Capture frequency	PCa susceptibility locus
In Vivo	A	chr1	169239653	NME7	BLZF1	97540	NME7	97548	na	na	2	1q24-25
In Vivo	A	chr11	3754207	NUP98	CHRNA10	61593	PGAP2	64746	NUP98	64815	3	11p15
In Vivo	A	chr11	41698812	na	na	na	na	na	na	na	4	na
In Vivo	A	chr11	66984927	KDM2A	ADRBK1	48977	ANKRD13D	71834	SSH3	85991	3	within 11q13
In Vivo	A	chr11	120947793	TBCEL	TECTA	25581	TBCEL	52991	na	na	1	na
In Vivo	A	chr12	61459077	na	na	na	na	na	na	na	4	na
In Vivo	A	chr15	39693722	na	na	na	na	na	na	na	1	na
In Vivo	A	chr15	57964126	GCOM1	POLR2M	34774	GCOM1	80025	na	na	1	na
In Vivo	A	chr16	2268834	PGP	PGP	4012	E4F1	4732	BRICD5	7765	1	na
In Vivo	A	chr17	36949167	PIP4K2B	PIP4K2B	6991	CWC25	32436	MIR4727	32923	1	17q12
In Vivo	A	chr17	40166281	DNAJC7	NKIRAS2	3312	DNAJC7	3434	ZNF385C	23763	1	17q21-q22
In Vivo	A	chr17	40512864	STAT3	STAT3	27649	PTRF	62474	STAT5A	73300	2	17q21-q22
In Vivo	A	chr17	48802009	LUC7L3	LUC7L3	5084	ANKRD40	16739	LINC00483	42867	1	17q21-q22
In Vivo	A	chr17	79821663	P4HB	P4HB	3119	ARHGDIA	7619	ALYREF	27799	2	na
In Vivo	A	chr17	80534827	FOXK2	FOXK2	57234	WDR45B	71584	na	na	4	na
In Vivo	A	chr19	1130588	SBNO2	GPX4	26653	POLR2E	35197	SBNO2	43694	2	na
In Vivo	A	chr19	1200755	na	STK11	5042	SBNO2	26473	C19orf26	37235	4	na
In Vivo	A	chr2	157207400	na	NR4A2	18113	GPD2	84564	na	na	2	na
In Vivo	A	chr22	38758666	LOC400927	LOC400927	36265	CSNK1E	44577	TMEM184B	89626	2	22q13
In Vivo	A	chr3	45755283	SACM1L	SACM1L	24530	LIMD1-AS1	24909	SLC6A20	82752	1	na
In Vivo	A	chr3	94415784	na	na	na	na	na	na	na	4	na
In Vivo	A	chr3	141154202	ZBTB38	RASA2	51723	na	na	na	na	1	3q23
In Vivo	A	chr6	11981213	na	HIVEP1	31510	na	na	na	na	1	na
In Vivo	A	chr6	128727026	PTPRK	na	na	na	na	na	na	3	6q22
In Vivo	A	chr9	140574376	EHMT1	EHMT1	60933	C9orf37	61068	ARRDC1	74281	2	na
In Vivo	A	chrX	47720839	ZNF81	ZNF81	24539	na	na	na	na	1	Xp11
In Vivo	A	chrX	53305119	IQSEC2	IQSEC2	45403	KDM5C	50515	na	na	1	Xp11
In Vivo	A+B	chr19	1600618	UQCR11	UQCR11	4865	MBD3	7858	MEX3D	32561	8	na
In Vivo	B	chr1	1696891	NADK	NADK	14617	SLC35E2	19453	CDK11A	41100	4	na
In Vivo	B	chr1	222739277	TAF1A	HHIPL2	17833	TAF1A	23998	MIA3	52166	4	na
In Vivo	B	chr11	65135519	na	TIGD3	13238	SLC25A45	15653	FRMD8	18521	4	11q13
In Vivo	B	chr11	94758320	KDM4E	KDM4E	101	SRSF8	41720	KDM4D	51476	2	na
In Vivo	B	chr11	107263970	CWF19L2	CWF19L2	64602	na	na	na	na	4	na
In Vivo	B	chr12	19504014	PLEKHA5	AEBP2	88593	na	na	na	na	1	na
In Vivo	B	chr12	75556467	KCNC2	KCNC2	47061	na	na	na	na	1	na
In Vivo	B	chr12	112135645	ACAD10	ACAD10	11789	BRAP	11855	ALDH2	69045	3	12q24
In Vivo	B	chr13	28723888	PAN3	PAN3-AS1	10577	PAN3	11246	FLT3	49159	4	na
In Vivo	B	chr13	31033973	HMGB1	HMGB1	6108	LINC00426	85937	na	na	1	na
In Vivo	B	chr16	2540640	TBC1D24	TBC1D24	15494	NTN3	19141	ATP6V0C	23086	1	na
In Vivo	B	chr17	36368016	LOC440434	TBC1D3	19350	TBC1D3C	19357	TBC1D3H	19393	1	17q12
In Vivo	B	chr17	62589271	SMURF2	SMURF2	69115	CEP95	86114	DDX5	86787	1	na
In Vivo	B	chr19	4691177	DPP9	LOC100131094	11884	C19orf10	20762	DPP9	32678	2	na
In Vivo	B	chr19	14518615	CD97	DDX39	11580	PKN1	25550	CD97	26660	1	na
In Vivo	B	chr19	16685771	MED26	SLC35E1	2578	CHERP	32508	MED26	53244	2	na
In Vivo	B	chr19	56164226	CCDC106	U2AF2	1189	CCDC106	5273	ZNF581	9241	1	19q13.4
In Vivo	B	chr19	56176055	U2AF2	EPN1	10505	U2AF2	10640	CCDC106	17102	2	19q13.4
In Vivo	B	chr2	65582872	SPRED2	SPRED2	76784	na	na	na	na	1	na
In Vivo	B	chr2	188742940	na	na	na	na	na	na	na	1	na
In Vivo	B	chr2	214355177	SPAG16	na	na	na	na	na	na	2	na
In Vivo	B	chr20	44597384	ZNF335	ZNF335	3449	PCIF1	34068	MMP9	40162	7	20q13
In Vivo	B	chr20	44995082	ELMO2	SLC35C2	1985	ELMO2	40189	CDH22	57945	4	20q13
In Vivo	B	chr3	47767528	SMARCC1	SMARCC1	55877	DHX30	76870	na	na	1	na
In Vivo	B	chr3	176776874	TBL1XR1	na	na	na	na	na	na	1	3q26
In Vivo	B	chr9	13238662	MPDZ	MPDZ	40901	na	na	na	na	1	na
InGeneName:			Indicated if provirus was in a gene and lists gene name
Closest TSS (<100kb):			Indicates the closest gene transcription start site (TSS)
Highlighted:			Indicates a gene rank less than 1000 overexpressed or underexpressed and a p value <=p.005 in OncomineTM

## Sheet: In vitro
Expt Type	Chr	Position	InGeneName	Closest TSS (<100kb)	Distance	2nd closest TSS (<100kb)	Distance	3rd closest TSS (<100kb)	Distance	Capture frequency	PCa susceptibility locus
In Vitro	chr1	10621389	PEX14	PEX14	86387	DFFA	88776	na	na	9	na
In Vitro	chr1	47102365	ATPAF1	MOB3C	19802	ATPAF1	31734	MKNK1	32399	5	na
In Vitro	chr1	244464736	na	C1orf100	51200	na	na	na	na	5	na
In Vitro	chr12	11216967	PRH1-PRR4	TAS2R46	2074	TAS2R43	27945	TAS2R31	32961	8	na
In Vitro	chr15	42010010	MGA	MIR626	26228	MAPKBP1	56621	MGA	57401	9	na
In Vitro	chr17	2040066	SMG6	HIC1	81674	MIR212	86392	MIR132	86764	6	na
In Vitro	chr17	4282508	na	UBE2G1	12539	SPNS3	54710	na	na	7	na
In Vitro	chr19	49678482	TRPM4	TRPM4	17467	HRC	19801	PPFIA3	55837	1	na
In Vitro	chr2	48556212	FOXN2	FOXN2	14418	na	na	na	na	9	2p16
In Vitro	chr2	216095048	na	ATIC	81630	ABCA12	91897	na	na	6	na
In Vitro	chr20	5823535	C20orf196	CHGB	68438	C20orf196	92493	na	na	9	na
In Vitro	chr21	29693831	na	na	na	na	na	na	na	7	na
In Vitro	chr3	89541560	na	na	na	na	na	na	na	10	na
In Vitro	chr3	126179405	ZXDC	ZXDC	15357	UROC1	57211	CHST13	63725	1	3q21
In Vitro	chr3	173518857	NLGN1	na	na	na	na	na	na	8	3q26
In Vitro	chr5	120204289	na	na	na	na	na	na	na	3	na
In Vitro	chr5	140028353	IK	MIR3655	925	IK	970	NDUFA2	983	5	na
In Vitro	chr6	43578304	POLH	GTPBP2	18679	MAD2L1BP	18974	POLH	34427	6	6p21
In Vitro	chr9	140079189	ANAPC2	SSNA1	3864	ANAPC2	3868	TMEM210	12691	6	na
In Vitro	chr9	140370782	PNPLA7	NSMF	16996	ENTPD8	34881	NOXA1	52936	14	na
In Vitro	chrX	46665466	na	RP2	30880	SLC9A7	46859	CXorf31	93673	3	Xp11
InGeneName:			Indicated if provirus was in a gene and lists gene name
Closest TSS (<100kb):			Indicates the closest gene transcription start site (TSS)
Highlighted:			Indicates a gene rank less than 1000 overexpressed or underexpressed and a p value <=p.005 in OncomineTM
