# Supplementary material for: A novel approach to identify driver genes involved in androgen-independent prostate cancer
Source: Mol Cancer. 2014 May 23;13:120. doi: 10.1186/1476-4598-13-120 (PMC4098713; doi:10.1186/1476-4598-13-120)
Supplement: Additional file 3: Table S2 — PCa susceptibility loci. [file 1476-4598-13-120-S3.xlsx]

## Sheet: hg19PCSL12-12-12
Location	Publication source	Chromosome	Start	End	size
1q24-25	JRS-Science-1996	chr1	165500001	185800000	20299999
10q11	CAH-PLOSGen-2011	chr10	40200001	52900000	12699999
10q26	CAH-PLOSGen-2011	chr10	119100001	135534747	16434746
11p15	CAH-PLOSGen-2011	chr11	1	21700000	21699999
11q13	CAH-PLOSGen-2011	chr11	63400001	77100000	13699999
12q13	ZKJ-NatGen-2011	chr12	46400001	58100000	11699999
12q24	EML-ThePrst-2011	chr12	109000001	133851895	24851894
13q22	CAH-PLOSGen-2011	chr13	73300001	79000000	5699999
17p12	CAH-PLOSGen-2011	chr17	10700001	16000000	5299999
17q12	CAH-PLOSGen-2011	chr17	31800001	38100000	6299999
17q21-q22	CDC-IntJC-2011	chr17	38100001	50200000	12099999
17q24	CAH-PLOSGen-2011	chr17	62600001	70900000	8299999
19q13.4	JX-NatGen-2012	chr19	51400001	59128983	7728982
2p24	CAH-PLOSGen-2011	chr2	12200001	24000000	11799999
2p21	CAH-PLOSGen-2011	chr2	41800001	47800000	5999999
2p16	EML-ThePrst-2011	chr2	47800001	61300000	13499999
2p15	CAH-PLOSGen-2011	chr2	61300001	64100000	2799999
2p11	ZKJ-NatGen-2011	chr2	83300001	93300000	9999999
2q21	CAH-PLOSGen-2011	chr2	129900001	136800000	6899999
2q37	ZKJ-NatGen-2011	chr2	231000001	243199373	12199372
2q37.3	CDC-IntJC-2011	chr2	237300001	243199373	5899372
20q13	RB-AmJHG-2000	chr20	41700001	63025520	21325519
22q13	CAH-PLOSGen-2011	chr22	37600001	51304566	13704565
3p12	CAH-PLOSGen-2011	chr3	74200001	87200000	12999999
3q21	CAH-PLOSGen-2011	chr3	121900001	129200000	7299999
3q23	ZKJ-NatGen-2011	chr3	138700001	142800000	4099999
3q26	ZKJ-NatGen-2011	chr3	160700001	182700000	21999999
4q22	CAH-PLOSGen-2011	chr4	88000001	98800000	10799999
4q24	CAH-PLOSGen-2011	chr4	101100001	107700000	6599999
4q27	EAT-BMCCanc-2010	chr4	120800001	123800000	2999999
5p15	ZKJ-NatGen-2011+CAH-PLOSGen-2011	chr5	1	18400000	18399999
5p12	ZKJ-NatGen-2011	chr5	42500001	46100000	3599999
5q22	ZKJ-NatGen-2011	chr5	109600001	115200000	5599999
6p21	ZKJ-NatGen-2011+CAH-PLOSGen-2011	chr6	30400001	46200000	15799999
6q22	CAH-PLOSGen-2011	chr6	114600001	130300000	15699999
6q25	CAH-PLOSGen-2011	chr6	149000001	161000000	11999999
7p15	CAH-PLOSGen-2011	chr7	20900001	28800000	7899999
7q21	CAH-PLOSGen-2011	chr7	77500001	98000000	20499999
8p21	CAH-PLOSGen-2011	chr8	19000001	28800000	9799999
9q31.2	JX-NatGen-2012	chr9	108200001	111300000	3099999
Xp11	CAH-PLOSGen-2011	chrX	37600001	60600000	22999999
Xq12	ZKJ-NatGen-2011	chrX	64600001	67800000	3199999
Xq27-28	XJM-NatGen-1998	chrX	138000001	155270560	17270559
Criteria:	Loci less than 25 MB
Legend:
JRS-Science-1996:	Smith, JR et al. Major susceptibility locus for prostate cancer on chromosome 1 suggested by a genome-wide search. Science 1996 274:1371-4
CAH-PLOSGen-2011:	Haiman, CA et al. Characterizing Genetic Risk at Known Prostate Cancer Susceptibility Loci in African Americans. PLoS Genetics 2011 7(5):e1001387
ZKJ-NatGen-2011:	Kote-Jarai, Z et al. Seven prostate cancer susceptibility loci identified by a multi-stage genome-wide association study. Nature Genetics 2011 43, 785–791
EML-ThePrst-2011:	Ledet et al. Suggestive evidence of linkage identified at chromosomes 12q24 and 2p16 in African American prostate cancer families from Louisiana. The Prostate 2012 15;72(9):938-47
CDC-IntJC-2011:	Cropp et al. Genome-Wide Linkage Scan for Prostate Cancer Susceptibility in Finland: Evidence for a Novel Locus on 2q37.3 and confirmation of signal on 17q21-q22. International journal of cancer. 2011 129(10):2400-7
RB-AmJHG-2000:	Berry et al. Evidence for a Prostate Cancer–Susceptibility Locus on Chromosome 20. American Journal of Human Genetics 2000 67(1): 82–91
MG-AmJHG-1999:	Gibbs et al. Evidence for a Rare Prostate Cancer–Susceptibility Locus at Chromosome 1p36. American Journal of Human Genetics 1999 64(3), 776-787
JX-NatGen-2012:	Xu et al. Chinese men identifies two new prostate cancer risk loci at 9q31.2 and 19q13.4 2012 44, 1231–1235
XJM-NatGen-1998:	Xu et al. Evidence for a prostate cancer susceptibility locus on the X chromosome. 1998 Nature Genetics 20(2):175-9
EAT-BMCCanc-2010:	Tindall et al. The 4q27 locus and prostate cancer risk. BMC Cancer 2010 10:69 1471-2407
